# Supplementary material for: Effects of 12-Year Nitrogen Addition and Mowing on Plant-Soil Micronutrients in a Typical Steppe
Source: Plants (Basel). 2022 Nov 10;11(22):3042. doi: 10.3390/plants11223042 (PMC9697658; doi:10.3390/plants11223042)
Supplement: Supplementary file 1 [file plants-11-03042-s001.zip]

Archive with 1 entries (1 files):
- plants-1982589-supplementary.pdf
